# Supplementary material for: The Epidemiological and Histopathological Profiling of Basal Cell Carcinoma: Insights from a 4-Year Institutional Cohort in a Romanian Clinical County Hospital
Source: Diagnostics (Basel). 2025 Sep 18;15(18):2377. doi: 10.3390/diagnostics15182377 (PMC12469015; doi:10.3390/diagnostics15182377)
Supplement: Supplementary file 1 [file diagnostics-15-02377-s001.zip]

Archive with 1 entries (1 files):
- diagnostics-3832177-supplementary.pdf
